# Supplementary material for: PICALM Genetic Variant Alters mRNA Expression Without Affecting Protein Levels or Tau Spreading in Alzheimer’s Disease
Source: Cells. 2026 Jan 26;15(3):235. doi: 10.3390/cells15030235 (PMC12897012; doi:10.3390/cells15030235)
Supplement: Supplementary file 1 [file cells-15-00235-s001.zip]

Archive with 1 entries (1 files):
- cells-4030729-supplementary.pdf
